# Supplementary material for: Diabetes and the Prostate: Elevated Fasting Glucose, Insulin Resistance and Higher Levels of Adrenal Steroids in Prostate Cancer
Source: J Clin Med. 2022 Nov 15;11(22):6762. doi: 10.3390/jcm11226762 (PMC9693518; doi:10.3390/jcm11226762)
Supplement: Supplementary file 1 [file jcm-11-06762-s001.zip]

Archive with 1 entries (1 files):
- jcm-1866077-supplementary.xlsx
