# Supplementary material for: Diabetes and the Prostate: Elevated Fasting Glucose, Insulin Resistance and Higher Levels of Adrenal Steroids in Prostate Cancer
Source: J Clin Med. 2022 Nov 15;11(22):6762. doi: 10.3390/jcm11226762 (PMC9693518; doi:10.3390/jcm11226762)
Supplement: Supplementary file 1 [file jcm-11-06762-s001.zip › jcm-1866077-supplementary.xlsx]

## Sheet: Sheet1
Gleason-Score	number of patients
6	7
7a	54
7b	28
8	9
9	5
Table S1. Gleason-Scores of 103 patients with newly diagnosed and yet untreated Pca.
pT	number of patients	pN	number of patients
2a	13	0	99
2c	65	1	4
3a	13
3b	11
4	1
Table S2. Stages of PCa of 103 patients with newly diagnosed and yet untreated Pca.
